# Supplementary material for: An Intronic Heterozygous SYNE2 Splice Site Mutation: A Rare Cause for Myalgia and hyperCKemia?
Source: Muscles. 2024 Mar 15;3(1):0. doi: 10.3390/muscles3010010 (PMC12225326; doi:10.3390/muscles3010010)
Supplement: Supplementary file 1 [file muscles-03-00010-s001.zip]

Archive with 1 entries (1 files):
- muscles-2801310-supplementary.pdf
